# Supplementary material for: Adaptation of central metabolite pools to variations in growth rate and cultivation conditions in Saccharomyces cerevisiae
Source: Microb Cell Fact. 2021 Mar 9;20:64. doi: 10.1186/s12934-021-01557-8 (PMC7941957; doi:10.1186/s12934-021-01557-8)
Supplement: Supplementary file 3 — Additional file 3. [file 12934_2021_1557_MOESM3_ESM.xlsx]

## Sheet: Supplementary Table S6
						Batch_Exponential phase													Batch_Stationary phase										Glu limitation (LG) chemostat															Glu limitation (HG) chemostat
Class	YMDB ID	CAS No	Metabolite	Metabolite Abbreviation		Glu_5h	Abst Stdv		Fru_5h	Abst Stdv		Sucr_5h	Abst Stdv		Gal_7h	Abst Stdv			Glu_12.4h	Abst Stdv		Fru_14h	Abst Stdv		Sucr_14h	Abst Stdv			D = 0.05 per h	Abst Stdv		D = 0.12 per h	Abst Stdv		D = 0.18 per h	Abst Stdv		D = 0.24 per h	Abst Stdv		D= 0.31 per h	Abst Stdv		D = 0.12 per h	Abst Stdv		D = 0.26 per h	Abst Stdv
Glycolysis	YMDB00947	56-73-5	Glucose-6-phosphate	G6P		0.836772	0.108534		0.272267	0.0612021		0.497397	0.0375815		0.623568	0.0519564			0.454934	0.0444603		0.39106	0.0257565		0.443999	0.0392253			1.06452	0.244663		1.80729	0.191496		2.14283	0.641472		2.98231	0.828487		1.63579	0.222782		1.59751	0.443707		1.65885	0.230296
	YMDB00078	643-13-0	Fructose-6-phosphate	F6P		1.27207	0.346427		0.346304	0.132571		0.584627	0.0881532			0			0.589198	0.116189		0.481587	0.0679499		0.638939	0.0717833			1.55322	0.209598		2.86104	0.540313		3.13327	1.38741		4.28745	1.52285		2.20787	0.373798		2.61238	0.971463		2.19629	0.499231
	YMDB00108	488-69-7	Fructose-1,6-bisphosphate	F1,6BP		18.4468	2.00924		15.8311	1.32077		19.9696	0.701498		1.72608	0.201544			0.107252	0.0368951		0.108003	0.0420106		0.0642674	0.0102819			0.909353	0.224097		1.89256	0.433247		2.8429	0.403511		3.0551	0.188236		1.35228	0.190817		1.06536	0.396345		1.86105	0.249411
	YMDB00322	57-04-5	Dihydroxyacetone phosphate	DHAP		20.4104	2.52532		17.2617	1.59988		21.279	0.864981		1.6901	0.223536			0.093389	0.026871		0.104049	0.0455702		0.0612854	0.0129337			0.801959	0.158081		1.77994	0.322544		2.68713	0.394369		2.97637	0.266823		1.2156	0.141213		0.944229	0.377106		1.66649	0.153607
	YMDB00675	NA	2-Phosphoglyceric acid	2PG		3.09025	0.379276		2.76313	0.232169		3.23633	0.0448654		1.75753	0.151058			7.17885	0.640401		5.39851	0.282686		6.36214	0.353027			6.48943	0.652325		8.3445	0.643677		12.5831	1.17351		15.7372	0.959717		12.5448	1.9502		5.54772	0.902498		8.32639	1.51267
	YMDB00756	820-11-1	3-Phosphoglyceric acid	3PG		3.09025	0.379276		2.76313	0.232169		3.23633	0.0448654		1.75753	0.151058			7.17885	0.640401		5.39851	0.282686		6.36214	0.353027			6.48943	0.652325		8.3445	0.643677		12.5831	1.17351		15.7372	0.959717		12.5448	1.9502		5.54772	0.902498		8.32639	1.51267
	YMDB00276	138-08-9	Phosphoenolpyruvic acid	PEP		0.510005	0.0862923		0.449159	0.0896568		0.552503	0.0271251		0.369946	0.0523736			2.90987	0.35177		1.89981	0.11524		2.22462	0.134617			2.23517	0.128892		3.20654	0.155195		3.88867	0.724981		5.41024	0.683857		4.3768	0.716935		1.98396	0.360109		2.81859	0.61673
	YMDB00175		Pyruvic acid	Pyr		4.74952	1.16093		3.03479	1.69568		4.4488	1.11373		4.15288	0.782329			0.527602	0.126875		0.794027	0.273996		0.589495	0.123446			3.32511	0.204646		4.87069	1.65689		8.98858	2.95923		8.32585	0.335282		5.89264	0.302646		3.88189	0.460534		4.4273	1.48837
PPP	YMDB00218	921-62-0	6-Phosphogluconic acid	6PG		1.52738	0.09631		1.03161	0.0406527		1.34187	0.0419423		1.27103	0.194892			0.159534	0.0187049		0.258004	0.0191838		0.234095	0.0211521			2.71016	0.389738		4.31653	0.566966		6.46642	0.368317		8.65626	0.535446		5.49471	0.582133		2.40655	0.418608		4.73539	0.540114
	YMDB00948/ YMDB00119/ YMDB00362	4151-19-3/ 3615-55-2/ 4212-65-1	Ribulose-5-phosphate/ Ribose-5-phosphate and Xylulose-5-phosphate)	R5P		0.661452	0.210559		0.687265	0.112673		0.680707	0.0317646		0.627142	0.102325			0.059657	0.0107296		0.0968845	0.0344436		0.0880835	0.0120716			0.917027	0.0863691		1.15517	0.107569		2.11408	0.0874293		3.18408	0.290931		2.39183	0.0431844		0.184632	0.0599921		0.741844	0.210521
	YMDB00752	2646-35-7	Sedoheptulose-7-phosphate	S7P		1.92243	0.155195		1.57568	0.103947		1.65156	0.0427504		2.93568	0.257059			0.296736	0.0258705		0.298068	0.0352069		0.343398	0.020938			2.68631	0.283115		6.325	0.586827		13.5701	1.57106		20.5854	1.35364		18.2476	2.18225		3.86024	0.396664		13.0431	2.40598
Other sugar phosphates	YMDB00655	15978-08-2	Fructose-1-phosphate	F1P		0.315077	0.0665996		0.318752	0.0505366		0.327494	0.0138659																																		0.0440769	0.00154777
	YMDB00288	59-56-3	Glucose-1-phosphate	G1P		0.0677886	0.0135203		0.00945565	0.00152419		0.0247303	0.00375808		16.6136	1.02592			0.043631	0.00756687		0.0445896	0.00256121		0.045594	0.00413587			0.127481	0.011676		0.101931	0.0118004		0.148258	0.0153729		0.108472	0.0226134		0.11505	0.0178796		0.0796744	0.0167944		0.088546	0.0177595
	YMDB00386	27251-84-9	Mannose-1-phosphate	M1P		0.0677886	0.0135203		0.00945565	0.00152419		0.0247303	0.00375808		16.6136	1.02592			0.043631	0.00756687		0.0445896	0.00256121		0.045594	0.00413587			0.127481	0.011676		0.101931	0.0118004		0.148258	0.0153729		0.108472	0.0226134		0.11505	0.0178796		0.0796744	0.0167944		0.088546	0.0177595
	YMDB00004	2255-14-3	Galactose-1-phosphate	GAL1P								0.0147113	#DIV/0!		33.975	3.42942																			0.0114011	#DIV/0!		0.276907	0.118769								0.0419183	0.00112025
				GAL6P											1.12468	0.178746
	YMDB00073	17989-41-2	Glycerol-3-phosphate	GL3P		0.0564016	0.00557005		0.0344735	0.00575222		0.0462882	0.0028462		0.0139691	0.00134821			0.0152924	0.00147074		0.0123223	0.00136648		0.0132636	0.000947802			0.0100926	0.000994441		0.0166846	0.00217958		0.0234923	0.00336562		0.016488	0.00152319		0.0101489	0.000525551		0.0133476	0.00373951		0.0120204	0.00247034
	YMDB00242	3672-15-9	Mannose-6-phosphate	M6P		0.856669	0.226744		0.3035	0.189635		0.447611	0.046101		1.0789	0.195687			0.606964	0.203692		0.410723	0.0351562		0.56731	0.0959797			1.02794	0.115901		2.2618	0.339218		5.82117	4.93531		3.137	0.183484		1.83932	0.263652		2.2881	1.03462		1.59636	0.76367
	YMDB00095	358-72-5	Dimethylallylpyrophosphate	DOXP		0.05862	0.00714548		0.036296	0.00321787		0.0422673	0.00102813		0.0427139	0.00400024			0.00845552	0.00058553		0.00890634	0.00103803		0.0097592	0.00105868			0.0105742	0.00054217		0.0298455	0.00160949		0.0629686	0.00657481		0.115644	0.0154137		0.102764	0.0117945		0.0209966	0.00190127		0.0768701	0.00723542
				OHGlu		0.818112	0.117015		1.06614	0.0575304		1.49008	0.0120729		1.17492	0.151691			0.40331	0.124607		0.319987	0.0298567		0.384627	0.108569			0.607286	0.0528835		1.04704	0.125085		2.41228	0.198203		3.76425	0.29624		2.71083	0.116319		0.718157	0.131742		2.47653	0.199817
				2HG		0.168453	0.0304654		0.150551	0.0303456		0.140178	0.0147555		0.459859	0.0483298			0.0820816	0.0390128		0.0827112	0.00661689		0.0956972	0.00765578			0.293146	0.0290139		0.453494	0.073747		0.900208	0.0979071		1.38623	0.0951994		1.12282	0.119661		0.31871	0.0987488		0.938631	0.425418
			2-Isopropylmalate	2-IPM		0.416762	0.0276569		0.300866	0.0268523		0.399428	0.0154544		0.29414	0.0471266			0.0825888	0.00940608		0.0943955	0.00682785		0.0847788	0.00642374			0.123836	0.00768677		0.237629	0.0229038		0.528697	0.047373		0.801997	0.0844864		0.676368	0.00926226		0.148991	0.0361203		0.604386	0.0450872
	YMDB00402	7540-64-9	Phosphoribosyl-pyrophosphate	PRPP		0.196758	0.0277732		0.155725	0.0240775		0.198239	0.0150744		0.174872	0.0251193			0.0588777	0.00909102		0.0537829	0.0167916		0.0559446	0.00925297			0.153636	0.0353863		0.236993	0.0371359		0.446151	0.0152378		0.733254	0.0728341		0.266833	0.0549339		0.146892	0.0282227		0.217899	0.0495107
Lac	YMDB00247	79-33-4	L-Lactic acid	Lac		3.48343	1.76574		1.90962	0.268161		2.78142	1.35202		2.0729	0.403116			0.676414	0.357906		1.21089	1.67237		0.486142	0.210453			2.73044	1.99031		2.64936	1.83715		3.59071	2.02484		4.52007	1.51376		0.705028	0.158834		2.23735	1.5283		1.23704	0.20126
TCA cycle	YMDB00086	77-92-9	Citric acid	Cit		3.18534	0.820206		2.06571	0.251185		3.11347	0.207392		4.99122	0.563813			15.0715	1.01139		13.2516	1.15929		15.408	0.762731			8.37495	0.604241		9.3047	1.19101		11.0502	0.776726		12.9957	1.06345		13.0582	0.477466		4.93905	0.864		11.8457	0.862758
	YMDB00026	320-77-4	Isocitric acid	Icit		0.308912	0.0434442		0.0687498	0.00922607		0.0763354	0.00332496		0.243933	0.0328301			0.57308	0.0376909		0.464904	0.0532886		0.56659	0.0421615			0.314071	0.0300641		0.404747	0.0657837		0.691484	0.0750624		0.831629	0.10193		0.538453	0.100671		0.226612	0.0475372		0.541138	0.0502485
	YMDB00153	328-50-7	a-Ketoglutaric acid	aKG		0.146758	0.044546		0.18126	0.0684563		0.187634	0.031856		0.419125	0.0926941			0.236974	0.0981845		0.196279	0.0231962		0.205103	0.0704238			0.205783	0.0517513		0.678745	0.0523618		0.842456	0.181067		2.26792	0.326363		2.0828	0.660412		0.199457	0.0625284		0.95707	0.133776
	YMDB00338	110-15-6	Succinic acid	Suc		0.787119	0.315101		0.47716	0.021835		0.771688	0.0401839		1.08769	0.0496821			1.96257	0.133352		2.39712	0.0666527		2.23188	0.190877			1.07876	0.0999262		2.73951	0.233617		3.25314	0.245532		3.4199	0.320519		2.43564	0.204716		1.59078	0.259813		2.01201	0.210462
	YMDB00716	97-65-4	Itaconic acid	IA		0.00339673	0.0014132		0.00937113	0.00224731		0.0119323	0.0013003		0.0075865	0.00144364			0.00512954	0.00272876		0.00339998	0.000919134		0.00583243	0.00357017			0.00335861	0.000186533		0.00391013	0.00047359		0.00799895	0.00100737		0.0140035	0.000929335		0.00841391	0.00068305		0.00329759	0.00106886		0.0120485	0.0138221
	YMDB00101	110-17-8	Fumaric acid	Fum		0.422946	0.0543233		0.240927	0.0230993		0.381743	0.027574		0.312695	0.0392322			1.53058	0.155922		1.56683	0.0945473		1.54067	0.120853			0.443605	0.0411152		1.26094	0.128168		1.20353	0.112047		1.53887	0.211466		1.02237	0.0627724		1.56246	0.12897		1.47058	0.339985
	YMDB00280	97-67-6	Malic acid	Mal		2.43017	0.181632		1.34575	0.145608		2.19633	0.148539		1.51961	0.161742			7.30345	0.695125		7.41131	0.591238		7.23176	0.31571			1.86512	0.142804		5.23981	0.579867		4.94163	0.525534		5.79213	0.706019		4.01712	0.360034		6.5865	0.905876		5.88739	1.18474
Nucleoside phosphates and other nucleotide sugars	YMDB00097	61-19-8	Adenosine monophosphate	AMP		2.00717	0.116598		1.48557	0.0828215		1.78661	0.0611794		2.56036	0.154639			2.00675	0.214644		1.95748	0.210178		2.09846	0.137237			3.40603	0.386254		4.80801	0.51489		5.71046	0.245034		6.45651	0.391707		4.49143	0.303788		3.40606	0.415516		4.21636	0.572599
	YMDB00914	58-64-0	Adenosine diphosphate	ADP		1.84862	0.0936155		1.36217	0.107709		1.62791	0.0575987		2.4296	0.159889			1.84154	0.183769		1.74177	0.136497		1.9673	0.120801			2.97133	0.33613		4.48803	0.46146		5.20498	0.319094		5.96958	0.489676		4.12055	0.282102		3.2387	0.502098		3.71067	0.320588
	YMDB00109	56-65-5	Adenosine triphosphate	ATP		3.06035	0.243601		2.23912	0.23228		2.94475	0.10282		3.64915	0.608389			3.19594	0.245279		3.37159	0.306649		3.52701	0.37023			5.34684	0.73064		7.04074	1.02234		8.85165	0.680101		9.23079	0.428297		6.68388	0.656565		6.29079	0.80399		6.97045	0.773637
	YMDB00261	85-32-5	Guanosine monophosphate	GMP		0.0854192	0.0214121		0.048775	0.00831417		0.0543053	0.00708258		0.351804	0.0895025			0.0468696	0.0118159		0.0322993	0.00214969		0.0431352	0.0141677			0.0781219	0.00336		0.118312	0.0260573		0.113108	0.0362073		0.15683	0.0238372		0.148981	0.0218644		0.102184	0.0171911		0.0951887	0.00836125
	YMDB00257	146-91-8	Guanosine diphosphate	GDP		0.475717	0.0361693		0.395591	0.0150422		0.442418	0.0191448		0.474716	0.016672			0.379819	0.044606		0.353227	0.0334612		0.381593	0.0368772			0.776752	0.105709		1.05782	0.151769		1.34623	0.0963399		1.54073	0.116701		0.954228	0.0308646		0.864508	0.162573		0.861788	0.105501
	YMDB00558	86-01-1	Guanosine triphosphate	GTP		0.962016	0.0752335		0.711343	0.0921697		0.865548	0.0285424		0.909524	0.149547			0.606754	0.0491659		0.600245	0.0689861		0.620681	0.0827408			1.18525	0.174557		1.57912	0.249302		2.13823	0.195407		2.28075	0.145214		1.55981	0.144592		1.25708	0.159581		1.55399	0.1898
	YMDB00406	63-37-6	Cytidine monophosphate	CMP		0.0437347	0.00629172		0.0289128	0.00503563		0.0301234	0.00145525		0.0680568	0.00302643			0.0421581	0.0105628		0.0277909	0.00283527		0.043888	0.0144448			0.0516802	0.00323439		0.0934755	0.0143252		0.0728854	0.0110399		0.0811862	0.0120246		0.0616479	0.00259702		0.0605805	0.00883817		0.0450796	0.00327481
	YMDB00064	63-38-7	Cytidine diphosphate	CDP		0.207263	0.0258224		0.133953	0.0152271		0.181637	0.0168733		0.223095	0.0215268			0.236712	0.0504327		0.191579	0.00804636		0.238454	0.0242899			0.23406	0.0200625		0.403232	0.0429123		0.361211	0.0572611		0.461931	0.0455874		0.345185	0.0112072		0.318216	0.0378068		0.285913	0.0313741
	YMDB00279	65-47-4	Cytidine triphosphate	CTP		0.705038	0.0537619		0.522586	0.059236		0.684657	0.0261345		0.509699	0.082673			0.745782	0.0809114		0.756056	0.125142		0.767672	0.153838			0.933733	0.14278		1.26947	0.235185		1.53741	0.21397		1.41472	0.0594285		0.873274	0.142812		1.17192	0.110189		1.16389	0.160114
	YMDB00049	58-97-9	Uridine monophosphate	UMP		0.387683	0.0276295		0.142884	0.00879016		0.290913	0.0103284		2.94321	0.320462			0.688019	0.0709231		0.772288	0.0684132		0.779373	0.0896544			2.91797	0.523643		3.72213	0.492092		3.5711	0.311199		3.02833	0.169063		1.79417	0.13798		3.18619	0.461876		1.76175	0.194328
	YMDB00307	58-98-0	Uridine diphosphate	UDP		0.193492	0.0273678		0.138542	0.0143078		0.183141	0.0143058		0.18068	0.0274019			0.161743	0.0309372		0.143426	0.0104857		0.168769	0.00948694			0.227526	0.0331734		0.415746	0.0529488		0.420096	0.0572523		0.685578	0.0735309		0.519211	0.0256975		0.347309	0.0397229		0.41528	0.0496223
	YMDB00326	63-39-8	Uridine triphosphate	UTP		0.710189	0.0603134		0.561264	0.0730658		0.722955	0.0183686		0.456623	0.103886			0.568686	0.0607698		0.574345	0.0904675		0.595348	0.0997857			0.930826	0.159523		1.37507	0.238287		1.83274	0.1976		2.16547	0.107702		1.51576	0.107715		1.34575	0.1421		1.7554	0.210677
	YMDB00352	131-99-7		IMP		1.28846	0.295953		0.73322	0.0473253		0.803312	0.0597198		1.29613	0.245966			1.2603	0.41302		0.3934	0.0995767		0.679316	0.181913			1.69635	0.292686		2.94424	0.400041		3.24889	0.448461		3.07612	0.336641		2.36997	0.511138		2.45667	0.749655		2.48923	0.429063
				ITP		0.0121516	0.00313045		0.0116356	0.00218203		0.0158671	0.0038752		0.0181585	0.00306732			0.00745943	0.00365241		0.00799431	0.000387963		0.0113676	0.00271899			0.0147522	0.00318583		0.0170291	0.00308488		0.0277223	0.00265421		0.0369313	0.000396859		0.023057	0.00324325		0.00958043	0.00478177		0.0168158	0.00289826
	YMDB00164	495-23-8		TMP		0.00215946	0.000135067		0.00158475	9.68296e-05		0.0020043	0.000136395		0.00366001	0.000489488			0.00161818	0.000140896		0.00201154	0.00021799		0.00230822	0.000129009			0.00180075	2.51268e-05		0.00234438	0.000291617		0.00307156	0.000113472		0.00402788	0.000823591		0.00339458	6.03034e-05		0.00185702	0.00017244		0.00261153	0.000722039
				TDP		0.0150027	0.00094545		0.0142257	0.0013452		0.0151798	0.00078592		0.0185783	0.003594			0.012894	0.00109603		0.025308	0.00622696		0.0234611	0.00189658			0.0256712	0.000877131		0.0347448	0.00175441		0.046305	0.00141257		0.0464048	0.00594717		0.0273046	0.00269684		0.0145746	0.00138594		0.0190032	0.0062878
				TTP		0.0230908	0.00218982		0.014312	0.00169808		0.0184125	0.000424961		0.0199461	0.00376069			0.0243827	0.00200722		0.033337	0.0081483		0.0290805	0.00400523			0.0355321	0.00612889		0.0470966	0.00571783		0.0690337	0.00510987		0.0770736	0.00458292		0.0538461	0.00517583		0.0329164	0.00434776		0.0483422	0.00405995
	YMDB00415	133-89-1	UDP-glucose	UDP-glu		0.697037	0.0882163		0.250738	0.0110089		0.541364	0.0557964		5.00609	0.629928			1.28097	0.131071		1.63623	0.0843532		1.73655	0.217492			7.52432	1.21465		9.22579	1.7928		8.08461	0.720318		6.99339	0.580543		3.86963	0.326667		7.14868	1.06225		3.89735	0.220571
	YMDB00277	528-04-1	UDP-acetylglucosamine	UDP-Glc-Nac		0.838882	0.0616357		1.18678	0.0579633		0.855207	0.0156305		3.31464	0.400833			1.19419	0.114269		1.75661	0.181198		1.74592	0.256807			4.33096	0.799174		5.16826	0.715926		4.45651	0.276216		3.66107	0.147368		2.39783	0.184455		4.65638	0.687987		2.89345	0.471053
Nucleoside phosphates and other nucleotide sugars	YMDB00451	653-63-4	Deoxyadenosine monophosphate	dAMP		0.00102063	0.000524214		0.00113045	0.000792584		0.000484474	0.000386398		0.00118148	0.000164718			0.000389701	0.000214859		0.000660219	0.000374836		0.000590133	0.000455576			0.00089898	0.000607466		0.00060519	0.000286794		0.00125315	0.000785118		0.00195465	0.00036603		0.00556189	0.00547327		0.00039945	0.000293183		0.0011864	0.000707049
	YMDB00901	2793-06-8	Deoxyadenosine diphosphate	dADP		0.00902353	0.00140798		0.00807692	0.00174303		0.0102772	0.000571289		0.0174251	0.00542189			0.00522309	0.000717037		0.0213841	0.00667966		0.0147565	0.000912066			0.0105909	0.00210642		0.0144784	0.00269565		0.0135854	0.00254959		0.0266687	0.005382		0.0238708	0.00097461		0.00748651	0.00124997		0.0161629	0.00567158
	YMDB00700	1927-31-7	Deoxyadenosine triphosphate	dATP		0.0228478	0.00191178		0.0155728	0.00239744		0.0196323	0.000897828		0.022993	0.004			0.0112293	0.000864113		0.0185141	0.0017598		0.0183318	0.00167751			0.021496	0.00320184		0.0274802	0.00419083		0.0385786	0.00464845		0.0477939	0.00402599		0.0319526	0.00328734		0.0204995	0.00217609		0.0343902	0.00384417
	YMDB00506	902-04-5	Deoxyguanosine monophosphate	dGMP		0.171965	0.0764027		0.10032	0.125398		0.101993	0.0841283		0.0346427	0.0124808			0.0138173	0.00526895		0.0293757	0.00672341		0.02709	0.00639738			0.0357163	0.00591154		0.0444181	0.0100649		0.0425899	0.0186369		0.0606299	0.0235088		0.0458848	0.0021293		0.0543858	0.054644		0.0270467	0.00378209
	YMDB00898	3493-09-02	Deoxyguanosine diphosphate	dGDP		0.00377418	0.000461448		0.00265533	0.000409225		0.0030421	0.0010839		0.00640501	0.000909654			0.00285991	0.000417998		0.00746496	0.00252289		0.00475296	0.000325218			0.00611418	0.000862686		0.00512369	0.000261489		0.0070214	0.0019911		0.0108527	0.00136837		0.0105638	0.00169962		0.00374378	0.000598819		0.00685978	0.00152827
	YMDB00744	2564-35-4	Deoxyguanosine triphosphate	dGTP		1.17496	0.0934648		0.877393	0.078461		1.12822	0.0461821		1.39763	0.232741			1.19599	0.0860806		1.27567	0.115644		1.33599	0.145298			1.95859	0.281368		2.61567	0.36836		3.30863	0.257255		3.42327	0.172656		2.4615	0.25809		2.35034	0.286455		2.64356	0.303183
				dIMP		0.0118581	0.00485436		0.0062122	0.000717174		0.0113273	0.00339298		0.0184722	0.00669778			0.007941	0.00092826		0.0199797	0.00492129		0.0111179	0.00295793			0.0113182	0.00203608		0.0121738	0.00147655		0.0169061	0.00818797		0.0211689	0.0106627		0.0207011	0.00184496		0.00904075	0.00403728		0.0201182	0.00723456
	YMDB00658	2056-98-6	Deoxycytosine triphosphate	dCTP		0.0113873	0.001032		0.00863158	0.0013728		0.0112609	0.000430841		0.0115201	0.00177321			0.00803071	0.000884018		0.0141359	0.00291654		0.00977005	0.00109649			0.0125187	0.00173786		0.0195957	0.00332315		0.0243394	0.00220645		0.0258001	0.000583199		0.0167698	0.00131685		0.0170404	0.0023459		0.0223264	0.0030554
	YMDB00221	964-26-1	Deoxyuridine monophosphate	dUMP		0.00171094	0.000220437		0.00110932	0.000149037		0.00138948	0.000135445		0.000523532	8.52457e-05			8.01877e-05	1.95071e-05		0.000432304	0.00014942		0.000287092	7.44737e-05			0.000187055	1.74352e-05		0.000426444	5.09776e-05		0.000908083	3.2592e-05		0.00137588	0.000162978		0.000992261	1.50759e-05		0.000342082	6.33632e-05		0.00102001	4.7621e-05
	YMDB00201	1173-82-6	Deoxyuridine triphosphate	dUTP		0.000227553	0.000164859		0.000103008	5.60292e-05		0.000467259	0.000477299		0.000718088	0.000151682			0.000158361	4.91891e-05		0.000345733	0.000417629		0.000160771	0.000154006			0.00129822	0.00118485		0.00147346	0.000708386		0.00134778	0.000700454		0.00239273	0.000273702		0.000739844	0.000705068		0.00031871	0.000270435		0.000496443	9.00826e-05
	YMDB00745	365-08-2	Deoxythymidine triphosphate	dTTP		0.0230908	0.00218982		0.014312	0.00169808		0.0184125	0.000424961		0.0199461	0.00376069			0.0243827	0.00200722		0.033337	0.0081483		0.0290805	0.00400523			0.0355321	0.00612889		0.0470966	0.00571783		0.0690337	0.00510987		0.0770736	0.00458292		0.0538461	0.00517583		0.0329164	0.00434776		0.0483422	0.00405995
Proteinogenic amino acids	YMDB00154	56-41-7	Alanine	Ala		49.9731	3.39415		41.3724	4.47364		59.9776	3.32656		20.0758	1.98475			17.5414	0.534851		15.3953	1.09144		19.6836	0.688028			50.9529	1.33883		87.1065	8.98374		116.908	16.4836		130.893	17.7472		92.0525	4.7301		61.0596	3.86481		109.914	10.8657
	YMDB00592	74-79-3	Arginine	Arg		51.3056	5.65215		48.1036	3.92794		44.0355	1.68479		32.867	2.0006			40.1447	4.11578		21.0776	1.21629		26.5662	1.85014			49.5193	2.56069		95.2959	11.4479		53.8556	11.4789		14.122	1.73996		14.7795	1.44893		36.963	2.41771		22.443	1.95459
	YMDB00226	70-47-3	Asparagine	Asn		5.51108	0.350126		4.95761	0.580953		5.87271	0.308811		1.74982	0.156808			4.03031	0.126465		2.703	0.159808		3.35259	0.102255			5.16774	0.148829		7.76483	0.724405		6.99932	1.06461		6.84786	0.86884		6.60057	0.130947		5.25447	0.190753		7.53346	0.499063
	YMDB00896	56-84-8	Aspartic acid	Asp		16.6883	1.1093		15.339	1.62251		18.8133	0.998818		13.8135	0.999346			23.4226	0.73326		20.4087	0.933454		21.9153	0.44192			17.8261	0.738399		33.8185	3.836		47.7212	8.15776		55.1203	5.7053		44.2166	1.33257		34.2539	1.17062		47.692	3.89956
	YMDB00002	5959-95-5	Glutamine	Gln		135.449	16.0433		118.927	6.95023		121.644	5.65954		30.5335	2.44321			38.5935	1.40472		25.7684	2.0233		31.1367	1.28696			43.5126	1.39212		70.2969	6.42488		88.438	17.4007		111.035	13.3437		108.316	10.7494		47.5346	1.57626		111.805	12.2399
	YMDB00271	56-86-0	Glutamic acid	Glu		56.977	3.6048		53.2158	6.14849		54.2131	2.1066		85.706	5.90113			140.233	12.916		95.179	8.21809		105.745	8.06675			236.756	25.0253		366.422	47.3438		413.391	47.8736		425.964	55.3228		324.697	26.1372		237.877	21.9154		245.716	35.0327
	YMDB00016	56-40-6	Glycine	Gly		20.7099	1.47753		13.9656	1.69834		18.3534	1.07338		4.77192	0.325778			2.0473	0.0547792		4.47357	0.222367		4.90608	0.220635			6.93778	0.250475		22.6169	2.26695		12.8743	1.94675		11.711	1.42655		10.2418	0.196244		13.8756	0.531296		11.5918	0.637518
	YMDB00369	71-00-1	Histidine	His		5.46107	0.366119		2.86311	0.331073		3.55978	0.157616		2.33939	0.170665			2.92889	0.0826066		3.0752	0.192218		3.59247	0.0983154			1.54669	0.0676991		4.15305	0.331969		2.0763	0.327908		1.41305	0.268987		1.36363	0.035177		6.9447	0.328804		8.52816	0.818484
	YMDB00038	73-32-5	Isoleucine	Ile		3.53985	0.184464		2.47749	0.277888		2.93635	0.146072		1.07772	0.0723027			1.71628	0.0486137		1.85714	0.132778		2.20359	0.0774458			2.92727	0.0764201		4.17401	0.407468		4.22727	0.58912		4.4749	0.625054		4.04883	0.0929677		2.87689	0.0940661		4.13974	0.308131
	YMDB00387	61-90-5	Leucine	Leu		2.13078	0.197214		1.6653	0.230637		1.67967	0.125302		1.04824	0.0749093			0.49508	0.0296383		0.515566	0.0370115		0.638619	0.0218906			1.67093	0.217967		2.65891	0.340241		2.50039	0.28922		2.64541	0.341544		2.97533	0.309157		1.75609	0.115044		3.17308	0.322135
	YMDB00330	56-87-1	Lysine	Lys		7.14236	0.488096		8.0241	0.776004		8.03071	0.322263		2.93956	0.22943			2.78858	0.102437		1.66856	0.0796779		2.30822	0.0726141			2.59225	0.0566515		4.00587	0.459749		4.46237	0.791787		8.32585	0.92879		9.57735	0.805704		2.02169	0.143243		11.4752	0.925135
	YMDB00318	63-68-3	Methionine	Met		1.16181	0.0675857		0.932359	0.13704		1.01813	0.0614322		0.308931	0.0464522			0.124257	0.00905367		0.129029	0.00661689		0.137804	0.0125018			0.293146	0.014507		0.44819	0.0435964		0.777031	0.0804777		1.12084	0.147271		1.35348	0.00753793		0.293214	0.0329163		1.00826	0.115723
	YMDB00304	63-91-2	Phenylalanine	Phe		3.0442	0.192779		2.76538	0.234917		2.79126	0.120512		1.31237	0.0922938			0.773499	0.0301525		0.975992	0.0597423		1.11711	0.0506275			2.02689	0.0191909		4.17294	0.442736		3.16128	0.451797		2.9475	0.382575		3.1117	0.0719072		2.59749	0.171508		3.19026	0.188458
	YMDB00378	147-85-3	Proline	Pro		2.37045	0.0999631		1.76039	0.188073		2.15677	0.145769		1.8866	0.152103			0.9631	0.0321059		0.834831	0.0380112		0.917417	0.0205743			2.61318	0.0502536		4.45591	0.404022		5.76178	0.898795		7.98423	1.09537		7.46227	0.222181		2.79403	0.131184		7.04425	0.443093
	YMDB00112	56-45-1	Serine	Ser		23.29	1.44895		19.915	2.34423		21.2984	1.32234		9.59691	0.773808			3.34748	0.133595		2.92026	0.145404		3.37556	0.0981165			7.01595	0.370551		14.3699	1.47236		14.8031	1.98488		16.6094	2.23515		17.4284	0.313356		10.7087	0.443183		15.9793	1.38888
	YMDB00214	72-19-5	Threonine	Thr		21.557	1.4688		16.3321	2.04438		20.5225	1.21096		6.35431	0.484208			4.12082	0.13716		4.26348	0.280898		5.19508	0.17406			4.33856	0.144524		8.82776	0.794719		11.5085	1.93909		13.7197	1.63132		14.044	0.309606		7.44507	0.393958		15.8003	0.823721
	YMDB00126	73-22-3	Tryptophane	Trp		0.246475	0.0171292		0.224506	0.0290937		0.229941	0.0135445		0.13442	0.0141495			0.0843783	0.00506216		0.0810569	0.00489067		0.0918693	0			0.415988	0.0127939		0.854214	0.0855397		0.562173	0.0925144		0.434785	0.0342304		0.45261	0.0150759		0.418573	0.0320828		0.377984	0.0199213
	YMDB00364	60-18-4	Tyrosine	Tyr		0.790711	0.0407361		0.924435	0.0990143		0.865659	0.0250796		0.582488	0.0469286			0.47598	0.0165477		1.08131	0.0584215		1.16559	0.0675618			1.65837	0.0217604		4.32013	0.494969		1.98125	0.322499		1.31847	0.188077		1.34332	0.0559592		2.54543	0.113071		1.49114	0.102322
	YMDB00152	72-18-4	Valine	Val		11.852	0.737234		8.1073	0.896337		9.50011	0.483293		5.37564	0.449932			3.63855	0.0884753		3.07189	0.192108		3.79918	0.147149			18.0424	0.499812		30.185	2.7629		29.7471	4.56255		25.7751	3.5412		21.4917	0.634625		22.6359	0.900804		22.5009	1.43704
[truncated: 22 more columns]
