# Supplementary material for: Adaptation of central metabolite pools to variations in growth rate and cultivation conditions in Saccharomyces cerevisiae
Source: Microb Cell Fact. 2021 Mar 9;20:64. doi: 10.1186/s12934-021-01557-8 (PMC7941957; doi:10.1186/s12934-021-01557-8)
Supplement: Supplementary file 4 — Additional file 4. [file 12934_2021_1557_MOESM4_ESM.xlsx]

## Sheet: Sheet1
Batch/Chemostat	Name/ID	ECR
Batch_Exponential phase	Glu_5h	0.576139
	Fru_5h	0.574069
	Sucr_5h	0.591059
	Gal_7h	0.563015
Batch_Stationary phase	Glu_12.4h	0.584409
	Fru_14h	0.599996
	Sucr_14h	0.594073
Glu limitation (LG) chemostat	D = 0.05 per h	0.582769
	D = 0.12 per h	0.568334
	D = 0.18 per h	0.579455
	D = 0.24 per h	0.564051
	D= 0.31 per h	0.571668
Glu limitation (HG) chemostat	D = 0.12 per h	0.611504
	D = 0.26 per h	0.592435
	D = 0.35 per h	0.599462
	D = 0.41 per h	0.58619
N limitation chemostat	D = 0.06 per h	0.594315
	D = 0.12 per h	0.604314
	D = 0.19 per h	0.608412
	D = 0.24 per h	0.596681
	D = 0.32 per h	0.584271
	D = 0.34 per h	0.601533
P limitation chemostat	D = 0.06 per h	0.550809
	D = 0.12 per h	0.579833
	D = 0.18 per h	0.56464
	Average	0.587643
