# Supplementary material for: Adaptation of central metabolite pools to variations in growth rate and cultivation conditions in Saccharomyces cerevisiae
Source: Microb Cell Fact. 2021 Mar 9;20:64. doi: 10.1186/s12934-021-01557-8 (PMC7941957; doi:10.1186/s12934-021-01557-8)
Supplement: Supplementary file 6 — Additional file 6: Table S9. Correlation between carbon source consumption rate and and other rates and metabolite pools. Color formatting of rates and metabolites mentioned in the main text. [file 12934_2021_1557_MOESM6_ESM.xlsx]

## Sheet: Sheet1
Supplementary Table S9. Correlation between carbon source consumption rate and and other rates and metabolite pools.
Color formatting of rates and metabolites mentioned in the main text.
	r2															r2 Norm to total conc
	All			Nlim			Glim			G lim wo EtOH			All EtOH prod.			All
	CO2	0.890985		Growth rate	0.988819		CO2	0.969834		Ethanol	#DIV/0!		CO2	0.829109		Thr	0.647206
	Ethanol	0.876779		O2	0.980302		Gln	0.967437		F1P	#DIV/0!		Ethanol	0.823646		Glu	0.637412
	Growth rate	0.623659		CO2	0.962977		Thr	0.95741		Met	0.944463		Growth rate	0.682649		Gln	0.582672
	O2	0.59711		Ethanol	0.95824		Ethanol	0.947716		O2	0.934949		Phe	0.538022		Ser	0.558365
	DHAP	0.508162		dUMP	0.954084		Ser	0.927813		CO2	0.928883		O2	0.529623		IMP	0.550705
	F1,6BP	0.493265		dGDP	0.953265		dUMP	0.900817		Growth rate	0.909209		Trp	0.495526		Gly	0.502601
	dGMP	0.402501		GMP	0.933721		Asn	0.892895		S7P	0.834362		Gly	0.49354		Met	0.470114
	UDP-glu	0.387678		6PG	0.918136		Met	0.871668		aKG	0.809759		dGMP	0.491706		UDP-glu	0.440081
	UMP	0.379749		Ser	0.912984		GL3P	0.857343		Pro	0.785877		Arg	0.489667		dGMP	0.396763
	dUMP	0.359403		Thr	0.912948		F1,6BP	0.802805		dIMP	0.772942		Ile	0.48102		ADP	0.38576
	GL3P	0.354986		Pro	0.904213		DHAP	0.798934		dAMP	0.769954		Leu	0.464911		UMP	0.376954
	Thr	0.329894		Met	0.899399		F1P	0.797397		dGDP	0.74615		Gln	0.458683		ATP	0.359327
	F6P	0.301311		Ala	0.89449		Ile	0.782839		Gln	0.743957		Met	0.447376		GDP	0.337213
	Fum	0.298763		dGMP	0.890194		Gly	0.753737		dADP	0.706908		Thr	0.413109		AMP	0.336415
	Glu	0.280742		dAMP	0.889931		Growth rate	0.723416		UDP-Glc-Nac	0.702127		Ser	0.40776		dGTP	0.335291
	Gln	0.275488		Arg	0.876803		Lys	0.688395		TMP	0.690682		Tyr	0.394649		dUMP	0.310053
	Ser	0.269959		dCTP	0.875531		Leu	0.679294		Ser	0.690319		Asn	0.376691		Lys	0.289074
	G6P	0.217701		Ile	0.864545		UDP-Glc-Nac	0.663237		Thr	0.689305		DHAP	0.369628		6PG	0.273394
	Met	0.215994		Gly	0.861147		UDP-glu	0.65279		dUMP	0.67997		GDP	0.368619		DHAP	0.266652
	Gly	0.209366		Phe	0.858979		UMP	0.640896		Cit	0.650239		dUMP	0.359995		PEP	0.262194
	IMP	0.19822		Gln	0.856679		Phe	0.637724		Lys	0.628754		F1,6BP	0.345227		TTP	0.248753
	CMP	0.196652		Pyr	0.835343		TMP	0.502841		GMP	0.602009		GTP	0.343957		dTTP	0.248753
	UDP-Glc-Nac	0.186415		Val	0.834837		Lac	0.502045		PEP	0.572072		dAMP	0.324788		F1,6BP	0.225704
	PEP	0.183046		Leu	0.830138		dIMP	0.471672		2PG	0.568144		Ala	0.301479		M6P	0.225259
	Lys	0.145068		TMP	0.823069		Glu	0.445865		3PG	0.568144		Pro	0.299422		Phe	0.224169
	M6P	0.14337		His	0.803495		O2	0.436584		UDP	0.557065		Lys	0.294647		G6P	0.22226
	F1P	0.137486		Asn	0.794604		dATP	0.432425		Asp	0.547942		Pyr	0.266111		S7P	0.215555
	Suc	0.137196		G6P	0.785473		dADP	0.367542		Leu	0.521673		Val	0.266008		Ile	0.199899
	6PG	0.131297		ITP	0.782128		dCTP	0.343664		R5P	0.499954		PRPP	0.254522		Leu	0.193287
	S7P	0.128648		Trp	0.770338		Ala	0.334223		UDP-glu	0.48214		PEP	0.254367		Asn	0.188009
	Mal	0.127747		IMP	0.759221		IMP	0.24722		Arg	0.464491		ITP	0.252898		2PG	0.168173
	ADP	0.111492		CMP	0.748661		His	0.23737		6PG	0.438949		2PG	0.246483		3PG	0.168173
	dUTP	0.110942		F6P	0.74522		Arg	0.219892		Icit	0.420254		3PG	0.246483		F1P	0.161508
	ATP	0.10833		PRPP	0.727215		dGDP	0.20727		dATP	0.399204		dCTP	0.239958		Fum	0.158218
	2PG	0.105428		CDP	0.712983		PEP	0.197361		Ala	0.384717		dATP	0.237922		CMP	0.150573
	3PG	0.105428		Lys	0.712466		dGMP	0.191743		Ile	0.384029		CTP	0.234761		Arg	0.14826
	AMP	0.102015		Tyr	0.700794		CTP	0.177915		UMP	0.382836		6PG	0.217219		Asp	0.139473
	dGTP	0.0986479		Asp	0.694093		CMP	0.174988		UTP	0.370694		Asp	0.208983		UDP	0.12905
	GDP	0.0959663		Glu	0.693882		Fum	0.17151		ITP	0.364236		dUTP	0.188785		UDP-Glc-Nac	0.125807
	TTP	0.0791688		dATP	0.689961		Icit	0.166768		TTP	0.357823		CDP	0.187552		CDP	0.121397
	dTTP	0.0791688		dADP	0.682695		F6P	0.118978		dTTP	0.357823		GL3P	0.185812		F6P	0.120538
	Tyr	0.0711581		GTP	0.635505		dUTP	0.108082		Tyr	0.312738		aKG	0.182806		Mal	0.0995737
	Arg	0.0650308		AMP	0.625008		6PG	0.0946264		Pyr	0.269916		dGTP	0.180746		Suc	0.094927
	UDP	0.0626881		UDP	0.620956		dAMP	0.0914983		Suc	0.256855		TDP	0.179252		UTP	0.0899235
	Phe	0.05725		dIMP	0.608818		GDP	0.0856905		GTP	0.230521		AMP	0.174788		GTP	0.0798017
	Val	0.0547172		F1P	0.603465		Cit	0.0819962		AMP	0.225093		UTP	0.173259		dUTP	0.0696772
	Trp	0.0479125		GDP	0.599593		G1P	0.0764528		ADP	0.215204		Suc	0.169644		Tyr	0.0696409
	CDP	0.0456105		dGTP	0.57895		M1P	0.0764528		PRPP	0.209137		ATP	0.166035		CTP	0.0689011
	Asn	0.0432567		R5P	0.554897		2PG	0.0699505		G6P	0.186817		ADP	0.156992		His	0.0622935
	Lac	0.0422563		ADP	0.541344		3PG	0.0699505		ATP	0.185306		R5P	0.155276		TDP	0.055091
	GMP	0.0401331		S7P	0.537746		Tyr	0.0668448		dGTP	0.178663		His	0.144394		Val	0.0540184
	TDP	0.0396969		Icit	0.525783		S7P	0.0618087		Glu	0.148506		Fum	0.142334		aKG	0.0432573
	UTP	0.0385797		2PG	0.518653		ATP	0.0603206		CDP	0.145534		Cit	0.136329		dATP	0.0398461
	dADP	0.0346461		3PG	0.518653		Pyr	0.0592946		dCTP	0.144115		UDP	0.131822		Trp	0.0373575
	Ile	0.033847		ATP	0.516583		aKG	0.0560097		GDP	0.127567		F1P	0.109721		Ala	0.0368602
	His	0.033448		Fum	0.490978		AMP	0.0551582		Asn	0.126891		S7P	0.101165		GL3P	0.0361161
	Pyr	0.0313732		PEP	0.465812		ADP	0.0547003		F1,6BP	0.118475		G1P	0.0825743		dADP	0.0337332
	Asp	0.030268		DHAP	0.458707		dGTP	0.0468347		DHAP	0.112302		M1P	0.0825743		Pyr	0.02929
	Leu	0.0294876		F1,6BP	0.441111		UTP	0.0451596		F6P	0.0777867		F6P	0.0728522		dAMP	0.0207386
	Pro	0.0280459		UTP	0.388916		Asp	0.0425543		Trp	0.077651		Icit	0.0727323		Icit	0.0194233
	GTP	0.0230609		CTP	0.370004		G6P	0.0424911		His	0.0739878		dGDP	0.0719472		GMP	0.0189196
	aKG	0.0228393		Lac	0.313635		M6P	0.0402653		IMP	0.070163		TTP	0.0642912		Lac	0.0175637
	G1P	0.015438		G1P	0.193001		GTP	0.0351227		Lac	0.0683299		dTTP	0.0642912		R5P	0.0171475
	M1P	0.015438		M1P	0.193001		Trp	0.033707		Gly	0.062398		dADP	0.0572201		G1P	0.0166145
	CTP	0.0145971		UMP	0.167049		Pro	0.0196088		TDP	0.0590135		IMP	0.050734		M1P	0.0166145
	dATP	0.0120271		UDP-glu	0.158149		TTP	0.0180308		Fum	0.0561498		UMP	0.047947		Cit	0.0140419
	R5P	0.0114296		UDP-Glc-Nac	0.147056		dTTP	0.0180308		Phe	0.0326935		UDP-glu	0.0418253		Pro	0.0129326
	dIMP	0.00899406		GL3P	0.0994945		CDP	0.0133124		dGMP	0.0321296		G6P	0.0356005		dIMP	0.012485
	TMP	0.00721553		Suc	0.0748326		TDP	0.0128769		Mal	0.0204101		Mal	0.0274498		dGDP	0.00909337
	PRPP	0.00675817		Cit	0.0410498		Mal	0.0108506		M6P	0.0202124		dIMP	0.0216096		PRPP	0.0062927
	dAMP	0.00318882		TDP	0.0206419		GMP	0.0104463		G1P	0.00943543		GMP	0.0102233		dCTP	0.00273933
	dGDP	0.00189251		dUTP	0.0186587		R5P	0.00911651		M1P	0.00943543		Glu	0.00866762		ITP	0.00129191
	ITP	0.00175644		TTP	0.0160335		PRPP	0.00414879		CTP	0.00663355		Lac	0.00609174		TMP	0.000534043
	Icit	0.00170072		dTTP	0.0160335		Suc	0.00214025		GL3P	0.00418738		UDP-Glc-Nac	0.00541403
	dCTP	0.000990726		M6P	0.011764		Val	0.00104809		dUTP	0.00322185		CMP	0.000920542
	Ala	7.14682e-05		aKG	0.00846019		ITP	0.000153646		CMP	0.000677043		TMP	0.000368039
	Cit	6.63516e-05		Mal	7.03633e-05		UDP	0.00013706		Val	1.82412e-06		M6P	2.16793e-07
